# Supplementary material for: A Serine Protease Inhibitor, Camostat Mesilate, Suppresses Urinary Plasmin Activity and Alleviates Hypertension and Podocyte Injury in Dahl Salt-Sensitive Rats
Source: Int J Mol Sci. 2023 Oct 30;24(21):15743. doi: 10.3390/ijms242115743 (PMC10650472; doi:10.3390/ijms242115743)
Supplement: Supplementary file 1 [file ijms-24-15743-s001.zip]

Archive with 1 entries (1 files):
- ijms-2676397-supplementary.pdf
